# Supplementary material for: Lack of androgen receptor SUMOylation results in male infertility due to epididymal dysfunction
Source: Nat Commun. 2019 Feb 15;10:777. doi: 10.1038/s41467-019-08730-z (PMC6377611; doi:10.1038/s41467-019-08730-z)
Supplement: Supplementary file 4 — Supplementary Data 1 [file 41467_2019_8730_MOESM4_ESM.xlsx]

## Sheet: Differentially exp. genes IS
Supplementary Data 1. Differentially expressed androgen-regulated genes in ArKI IS vs. WT IS (FDR < 0.05 and FC ≥2).
Mean values are TMM normalized counts represented as RPKM values.
Gene ID	mean ArKI	mean WT	FC	FDR	Entrez ID
Gabrr1	0.208	2.941	-12.427	0	14408
Crisp1	245.834	1473.69	-5.994	0	11571
C1qtnf3	0.6	2.94	-4.727	0	81799
Nxf3	6.435	26.469	-4.101	0	245610
Atp2b3	0.786	3.285	-4.113	0	320707
Nxn	8.559	26.157	-3.05	0	18230
Rbfox3	28.505	9.436	3.018	0	52897
Adh1	151.394	51.409	2.943	0	11522
Enpp1	4.663	13.497	-2.885	0	18605
Dpt	18.867	6.999	2.688	0	56429
Wfdc6b	3.428	15.181	-4.341	0.00398406	433502
Prom2	51.413	120.413	-2.342	0.00408163	192212
Fabp9	0.08	1.57	-8.37	0.00423729	21884
Myh11	13.781	28.275	-2.051	0.00424628	17880
Prm1	0.514	11.033	-16.23	0.00434783	19118
Alox12e	2.656	5.799	-2.168	0.00436681	11685
Ptprv	1.258	2.938	-2.323	0.0044843	13924
Rsad2	0.742	1.849	-2.452	0.0049505	58185
Lcn6	1344.62	554.853	2.423	0.00502513	620709
Nbl1	11.692	24.251	-2.07	0.00518135	17965
Ces1f	5.004	1.309	3.76	0.00537634	234564
Chrd	3.502	1.719	2.028	0.00553506	12667
Bex4	12.353	5.738	2.14	0.00571429	406217
Cryba4	89.754	382.955	-4.263	0.00584795	12959
Cytip	0.568	1.636	-2.837	0.00591716	227929
Ramp3	5.024	13.723	-2.71	0.00593472	56089
Rasl10a	13.176	26.86	-2.033	0.00595238	75668
Plin5	6.82	3.306	2.055	0.00607903	66968
Aatk	0.213	0.546	-2.468	0.00609756	11302
Nkd2	0.37	0.767	-2.006	0.00620155	72293
Pdzk1	66.108	174.335	-2.636	0.00657895	59020
Slc6a12	0.739	0.29	2.442	0.00666667	14411
Cyp4a12a	0.831	0.082	8.055	0.0066778	277753
Inmt	106.969	52.941	2.02	0.00670017	21743
Oaz3	0.307	3.964	-10.904	0.00685871	53814
Sct	7.523	2.821	2.606	0.00699301	20287
Wfdc8	30.83	67.411	-2.185	0.00719424	277343
Defb35	0.187	1.397	-3.614	0.00727273	246084
Pgk2	0.038	0.956	-12.15	0.00780379	18663
Aard	0.083	0.555	-4.449	0.00822199	239435
Akr1c18	1.315	0.426	2.878	0.00852878	105349
Odf1	0.88	4.709	-5.047	0.00883392	18285
Ap3b2	1.808	4.018	-2.209	0.00886525	11775
Smcp	0.97	6.303	-6.077	0.01	17235
Fam83d	0.973	0.473	2.011	0.0103011	71878
Lrrc26	0.116	0	3.484	0.0103093	227618
Cpn1	1.341	0.349	3.602	0.0115523	93721
Rdh9	0.446	0.139	2.929	0.0142857	103142
Ifitm1	1.778	3.757	-2.057	0.014384	68713
Fgf21	0.084	0.384	-2.828	0.0145019	56636
Dbil5	0.492	4.361	-7.272	0.0157802	13168
Spink5	28.081	69.517	-2.475	0.0159386	72432
Serpinb12	0.201	0	6.928	0.0169492	71869
Crabp2	0.09	0.527	-3.533	0.0200784	12904
1700011H14Rik	12.886	6.32	2.032	0.0301297	67082
Rarres1	0.933	1.985	-2.065	0.0312265	109222
Pkd2l1	0.699	1.663	-2.336	0.036787	329064
Pate2	0.415	0.116	3.121	0.0372733	330921
Gldn	0	0.255	-17.776	0.04455	235379
Prokr1	0.052	0.143	-2.278	0.0469974	58182
Ftcd	0.319	0.115	2.518	0.0494037	14317

## Sheet: Differentially exp. genes Cap
Supplementary Data 1. Differentially expressed androgen-regulated genes in ArKI caput vs. WT caput (FDR below 0.05 and FC ≥ 2).
Mean values are TMM normalized counts represented as RPKM values.
Gene ID	mean ArKI	mean WT	FC	FDR	Entrez ID
Rhox5	0	7.72	-103.75	0	18617
Gabrr1	0.095	2.502	-20.794	0	14408
Gabrp	0.517	0.02	14.252	0	216643
Fabp9	0.655	7.5	-10.028	0	21884
Cartpt	9.47	0.863	10.271	0	27220
Prm1	4.816	52.899	-10.681	0	19118
1700018G05Rik	2.991	27.066	-8.66	0	69388
Cyp4a12a	1.44	0.009	45.603	0	277753
Sostdc1	1.7	0.147	9.652	0	66042
Mcoln3	1.48	9.345	-6.188	0	171166
Popdc3	1.416	0.171	7.184	0	78977
Ch25h	4.071	0.473	7.983	0	12642
Pkd2l1	1.997	11.749	-5.838	0	329064
Gldn	1.328	6.84	-5.11	0	235379
1700086L19Rik	1.144	6.167	-5.177	0	74284
1500009L16Rik	2.298	11.18	-4.782	0	69784
C1qtnf3	0.458	2.357	-4.944	0	81799
Pgk2	1.263	6.111	-4.726	0	18663
Slc30a3	9.373	2.383	3.899	0	22784
Mt3	2.275	9.708	-4.112	0	17751
Pla2g4f	5.305	18.669	-3.51	0	271844
Rarres1	11.156	37.646	-3.365	0	109222
Dmrtc1a	12.406	38.253	-3.076	0	70887
Adh1	170.046	58.148	2.923	0	11522
Pdzk1	109.689	325.246	-2.965	0.00208768	59020
X99384	4.189	1.543	2.7	0.00213675	NA
Chrd	4.889	1.59	3.054	0.00214133	12667
Oaz3	6.977	26.942	-3.84	0.00230415	53814
Aard	0.265	1.47	-4.879	0.00235294	239435
Dao	4.864	14.38	-2.942	0.00257069	13142
Rdh12	12.503	4.917	2.532	0.00384615	77974
Spink5	176.163	500.329	-2.84	0.00410678	72432
Hhatl	3.314	9.86	-2.957	0.00506757	74770
D4Bwg0951e	4.697	1.564	2.962	0.00511073	NA
Ppapdc2	16.275	43.598	-2.677	0.00519931	NA
Trmt61a	4.998	12.255	-2.444	0.00525394	328162
Sct	16.809	6.269	2.652	0.00530035	20287
Fgf21	1.601	4.681	-2.849	0.0063593	56636
Ak4	3.557	9.248	-2.595	0.00660066	11639
Slc13a4	0.591	2.239	-3.705	0.00662252	243755
Rbfox3	18.592	7.659	2.425	0.00761035	52897
Dbil5	11.409	31.812	-2.772	0.00780031	13168
Khk	18.324	44.063	-2.4	0.00842697	16548
Slc4a8	3.444	1.523	2.258	0.0103093	59033
Defb45	255.934	676.461	-2.642	0.0103761	433490
Tead2	20.898	8.902	2.344	0.0104302	21677
Acat3	9.308	21.922	-2.351	0.0106809	224530
Cmtm7	31.245	13.079	2.384	0.0114068	102545
BC051142	0.752	2.061	-2.673	0.0121507	407788
F2r	5.936	2.241	2.636	0.0123762	14062
Lemd1	1.873	0.548	3.19	0.0129108	213409
Gmpr	1.482	3.8	-2.522	0.0130024	66355
Cpn1	15.654	5.288	2.949	0.0138408	93721
Greb1	7.461	16.877	-2.261	0.0139211	268527
Isg20	92.132	226.098	-2.453	0.0147059	57444
Rprml	6.83	14.985	-2.184	0.0159744	104582
Ckmt1	6.722	2.656	2.512	0.0164835	12716
Dpt	17.06	7.057	2.411	0.0166493	56429
Dner	0.368	1.055	-2.782	0.0167539	227325
Spns3	0.556	0.107	4.251	0.0168067	77577
Spink11	3013.26	6375.1	-2.116	0.0175077	433181
Cyp2j13	2.932	1.261	2.313	0.0175983	230459
Smcp	24.829	58.219	-2.341	0.0186824	17235
Cryba4	122.325	265.724	-2.171	0.0192493	12959
Igfbp4	31.174	15.328	2.032	0.0194553	16010
Acsbg1	8.985	18.032	-2.004	0.0213953	94180
Ifitm1	2.167	5.108	-2.313	0.0221607	68713
Odf1	20.144	45.468	-2.254	0.0237885	18285
Smarca1	2.3	4.621	-2.002	0.0251518	93761
Gm749	3707.57	1725.85	2.148	0.0264505	NA
C3	62.264	30.272	2.056	0.0283806	12266
Lcn10	189.284	490.879	-2.593	0.0289256	332578
Dlk1	0.086	0.266	-2.817	0.0306373	13386
Hs3st1	10.557	5.22	2.016	0.0312	15476
Gchfr	7.015	14.434	-2.043	0.0314263	320415
Cdhr2	0.643	1.488	-2.283	0.0325914	268663
Slc6a12	9.938	4.876	2.034	0.0329104	14411
Cd74	95.403	47.328	2.015	0.0351951	16149
H2-Eb1	30.536	15.007	2.033	0.0393586	14969
AI607873	1.535	0.755	2.013	0.0432659	NA
Rdh9	0.397	0.126	2.854	0.0437756	103142
Serpinf2	55.948	115.267	-2.06	0.044898	18816
Timd2	0.471	0.983	-2.045	0.0473649	171284

## Sheet: Differentially exp. genes Te
Supplementary Data 1. Differentially expressed genes ArKI vs WT testis (FDR 0.2 and FC > 2).
Mean values are TMM normalized counts represented as RPKM values.
Gene ID	mean ArKI	mean WT	FC	FDR	Entrez ID
Ly6d	75.04	2.12	43.9	0	17068
Cdk5r2	1.42	0.04	31.3	0	12570
Wnt10a	1.5	0.08	18.8	0	22409
Spp1	5.99	0.44	17.5	0	20750
Abcb5	0.31	0.02	11.8	0	77706
Cacng1	0.35	0	9.2	0	12299
Gdf10	2.68	0.29	8.7	0	14560
Klk1b22	19.59	2.48	8.3	0	13646
Thbs4	0.67	0.1	9.5	0.1	21828
Sult1e1	119.21	17.53	7.1	0	20860
Krt20	0.16	0	6.7	0	66809
Apof	1.25	0.19	7.5	0.1	103161
Lcn2	1778.28	289.24	6.2	0	16819
Spink4	18.85	2.64	6.4	0.1	20731
Fam159b	0.19	0	5.9	0	77803
D4Bwg0951e	0.6	0.09	6.6	0.2	NA
Klk1b27	36.72	6.64	5.5	0.1	16619
3110039M20Rik	0.26	0	5.3	0.2	67293
Prss16	0.17	0.02	5.6	0.2	54373
Thrsp	8.59	1.75	4.8	0.2	21835
Grem2	0	0.08	-8	0	23893
Cxcl14	0.06	0.63	-8	0	57266
Olfr1270	0	0.29	-7.7	0	258987
LOC100040911	0	0.08	-5	0.2	NA
Reg3a	0	0.2	-5	0.2	19694
